# Supplementary material for: Expanding the Transcriptome of Head and Neck Squamous Cell Carcinoma Through Novel MicroRNA Discovery
Source: Front Oncol. 2019 Nov 27;9:1305. doi: 10.3389/fonc.2019.01305 (PMC6890850; doi:10.3389/fonc.2019.01305)
Supplement: Supplementary file 1 [file Table_1.XLSX]

## Sheet: S1. HN-nov-miR Characterization
	Table S1. Detailed information of the 146 novel miRNAs predicted in head and neck tissues.
	ID	Chromosome Position			Sequence			miRMaster probability	Novomirank Score	%G/C 5p	%G/C 3p	Quantification (RPM)
		chromosome	start	end	mature 5p	loop	mature 3p					mean 3p (RPM)	mean 5p (RPM)	%≥1 in tumours*	%≥1 in normals*
	HN-nov-miR-1	chrX	136207861	136207919	AAGUCAUCGGGACUGGAAGCUUCUU	CCCUAAAGGGGA	GGACUUCUACUGCGUGACUUGC	0.546072	0.739909	0.48	0.545455	0.000380557	0.0753015	0.00382409	0.113636
	HN-nov-mirR-2	chr12	52471637	52471695	AAUGAAUUUGUGACUCUGAAGA	AGGUGAGCAGAUGAAG	CCGGGGGUUCAAAUUCAUUUA	0.514543	0.966332	0.318182	0.428571	0.000179329	5.01619	0.81262	0.159091
	HN-nov-miR-3	chr7	139044100	139044157	AAUUACAGAUUGUCUCAGAGA	AAACAAAUGAGUUAC	UCUCUCGGACAAGCUGUAGGUC	0.697263	0.944124	0.333333	0.545455	14.7793	171.555	1	0.431818
	HN-nov-miR-4	chr3	150568262	150568322	ACAAAUGGAGAAAGUGCUGUAGU	GCAAUUACGUGAGUAU	UCCAGCAGUCUUCCUUUGAUUA	0.526884	1.00882	0.391304	0.409091	0.000378893	0.348875	0	0.727273
	HN-nov-miR-5	chr21	33551786	33551873	ACUCCCAGAUGUUAGCAACUAG	CUCAAUGGAUUCCCAGAUGUUAGCAUCUGGCACUAUGGACUCUC	AAAUGUUAGCUUCUGGCACCAU	0.51746	0.857773	0.454545	0.409091	0.000792577	0.679515	0.212237	0.136364
	HN-nov-miR-6	chr16	12500703	12500775	AGCUUGUCGGAUGUGCAGAUUU	CAGGCCCCAUCCCAGACCUGCUGCAUGAGA	AUCUGCAUGUUCACAGGCCCC	0.562812	0.988311	0.454545	0.571429	0.0148061	1.17419	0.512428	0.204545
	HN-nov-miR-7	chr6	93403568	93403629	AGUGCUGGGCUGUAGUGUGCU	AUGAUCUACUAUGGUUGCAC	CUGUGAAUAGCCACUGCACUC	0.541534	0.864031	0.571429	0.52381	0.494639	60.544	0.984704	0.75
	HN-nov-miR-8	chr5	139278780	139278843	AUCCAGCGGUUGUCAGCUAUCCA	GGCUCAUGUGGUGCCUGU	GAUGGUGUUACACUGUUGGAAGA	0.726684	0.862026	0.521739	0.434783	0.00800765	0.851847	0.281071	0.227273
	HN-nov-miR-9	chrX	7187376	7187444	AUCCUAGCUUGCCUGAGACUGU	CCCAGUUUGAAAACUGGACCUCAUC	AGUCCUAGACACACUGGGAUGU	0.62605	0.828048	0.5	0.5	0.000112144	1.24467	0.466539	0.409091
	HN-nov-miR-10	chr17	11277413	11277494	AUGAUGCAUUGGACUGUAAGU	GCCUUGAGUACAGGGAUAUGUCUGCUUUGCUCACUCUAU	UCACAGUGCCAGUGCAUUUUGC	0.55087	0.922127	0.380952	0.5	0	4.99241	0.701721	0.159091
	HN-nov-miR-11	chr9	114045812	114045871	AUGUUCAUGGACUGAAAGACUU	AAUAUUUUAACAGUAA	GUCUUCCAGUCCAUGAACAUGG	0.895556	0.671266	0.363636	0.5	0.0221677	1.32625	0.546845	0.113636
	HN-nov-miR-12	chr2	55238082	55238140	CACCCAGGCUGGAGUGCAGUGG	CAUGAUCAUAGCUC	ACUGUACCCUCAAGCUCCUGGGC	0.675781	1.11627	0.681818	0.608696	0.0212903	8.52904	0.996176	0.159091
	HN-nov-miR-13	chr8	46040263	46040322	CACUAUCUGUGGGAUUAUGAC	CCAACGCCCCUAAGU	CAGAAUCCCACGGAAGGAUAUGGC	0.526024	0.960559	0.428571	0.541667	0	11.2739	0.996176	0.0909091
	HN-nov-miR-14	chr10	104451464	104451520	CAGGUUUCCAGAGCCUGCUGAAUCC	AAGUAUCUGG	AAAUAUGGCCUGGGAACCUGUA	0.617079	0.936665	0.56	0.454545	0.000422526	0.0379713	0	0.113636
	HN-nov-miR-15	chr4	3228557	3228613	CCACCAGGAGCCUGGCACUGUG	GCCGCAGCACUGAG	CAGUGCCCCGUUUCUGUGGCA	0.500012	1.25704	0.681818	0.619048	0.000533026	0.859665	0.34608	0.272727
	HN-nov-miR-16	chr13	17364281	17364344	CCACUCUUUCUGUAGUAUCUGGA	AGUGAACAUUAGGAAAGCUU	UCAGGUCUAUGGUGAGAAAGG	0.534431	0.997561	0.434783	0.47619	0.0623514	0.388235	0.183556	0.0909091
	HN-nov-miR-17	chr19	968911	968973	CCCAAAGUGCUGGGAUUACAGGC	GUGAGCCACCGCACCCAG	CCAAUCCCAGCAUUUUCGGAGG	0.737101	0.877771	0.565217	0.545455	0.0570595	4.11786	0.950287	0.318182
	HN-nov-miR-18	chr1	64941088	64941142	CCCAGGCUGGAGUGCAGUGGC	ACGAUCUUUGGCU	CACUGCAACCCCUGCCUUGCA	0.502072	1.24143	0.714286	0.619048	0.135272	3.36101	0.843212	0.340909
	HN-nov-miR-19	chr3	7071078	7071138	CCCUGAUGAGCUUGACUCUAG	UGGAACCUACUAAA	GGAGUUUUGUUCACCUCAGAAAGGGA	0.532526	0.836418	0.52381	0.461538	0	44.3015	0.969407	0.977273
	HN-nov-miR-20	chr10	81146270	81146334	CCUGAGUUCACAGACGAUCUUG	UCCAUACACUUUUAAAGGACG	AGAUCUCCUGUGAACUCAGAGC	0.824297	0.842606	0.5	0.5	0.00854386	0.0270572	0	0.0909091
	HN-nov-miR-21	chr1	3012640	3012704	CGCGGGAGCGCCGCGUGGGGCC	CUCAAAAGAGAGGCUUUCUCG	CCCCCUGCCGGCGCGUGGUGGG	0.533486	1.88053	0.909091	0.863636	0	7.66017	0.650096	0.204545
	HN-nov-miR-22	chr7	139044103	139044157	CUACAGCUUGUCCGAGAGAGUA	ACUCAUUUGUUU	UCUCUGAGACAAUCUGUAAUU	0.649197	0.834703	0.5	0.333333	8.0833	0.883965	0	0.954545
	HN-nov-miR-23	chr21	31664408	31664474	CUAGAUUGUGAAGACUGGGGUGG	ACCUGCUUCUGAAGGUCCAGU	GCCCUUUGUCUUAAGAUUUGGUG	0.524801	1.05537	0.521739	0.434783	0.00882297	0.62566	0.164436	0.0909091
	HN-nov-miR-24	chr12	69348384	69348467	CUAGCACUCUGACCUAGCAGUC	AACAUGAAGGCUCUCAUUGUUCUGGGGCUUGUCCUCCUUU	CUGUUACGGUCCAGGGCAAGGU	0.536829	0.917675	0.545455	0.590909	0.0251569	0.395742	0.0917782	0.181818
	HN-nov-miR-25	chr21	33551787	33551842	CUCCCAGAUGUUAGCAACUAG	CUCAAUGGAUUCCC	AGAUGUUAGCAUCUGGCACUA	0.622731	0.828855	0.47619	0.428571	0.00718073	0.67703	0.212237	0.136364
	HN-nov-miR-26	chr16	88705438	88705497	CUCUCCUGGCGGGGAGCUGUGCUC	AAGUAUUCUGGA	GCUGCCAGCCCCGUUGGGAGGAAG	0.533181	1.52577	0.708333	0.708333	0.00180048	1.50647	0.491396	0.318182
	HN-nov-miR-27	chr1	217515622	217515693	CUCUGUCACCCAGGCUGGAGUGC	AGUGACAACCUCGCAGUCCACUGC	AGCCUCUGCCUCCUGGGUGCAAGCG	0.505676	1.55824	0.652174	0.68	0.22341	15.9377	1	0.75
	HN-nov-miR-28	chr9	34321682	34321749	CUGUAGUCCCAGCUACUUGGGAGA	CUGAAGCAGGAGGAUUGGUUGAG	CCCAGGAGUUUGUGACUACAG	0.595939	0.991349	0.541667	0.52381	0.00813722	1.69045	0.437859	0.227273
	HN-nov-miR-29	chr8	123769987	123770049	CUGUUGCCCAGGCUGGAGUGCAGUG	GUGUGAUCUCCGCUCA	CUGCAAACUCUGCUUCUUGGGU	0.706515	0.969739	0.64	0.5	0.0137242	13.078	1	0.522727
	HN-nov-miR-30	chr12	52449976	52450036	GAAUGAAUUUGUGACUCUGAAGA	AGGUGAGCAGAUGAAG	CCAGGGGUUCAAAUUCAUUUAG	0.515898	0.94732	0.347826	0.409091	0	5.21443	0.824092	0.159091
	HN-nov-miR-31	chr1	180200730	180200792	GAGAGGUAGAUCCAGGACUUGA	CCCCAGAUCCCACCCACUC	AACCCUGGAGCUGCAGUCUCUA	0.526962	0.950657	0.5	0.545455	0.00116432	1.4855	0.133843	0.0909091
	HN-nov-miR-32	chr12	52416036	52416103	GAUGAUGCUAUCCAGGUCCAGG	UUGCAGUUGUUUUCCAUCAACAGA	AGGACCAUGGAGGUUUCAGAGA	0.511057	0.902187	0.545455	0.5	0	0.0886067	0	0.386364
	HN-nov-miR-33	chr2	46572178	46572243	GCAGUCCCAGCUACUCAGGAGGC	UCAGGUGGGUGGAUCAGUUGAG	CUCAAGAGGUUGGGCCUGCAG	0.674983	1.20033	0.652174	0.619048	0.00920684	0.712105	0.239006	0.318182
	HN-nov-miR-34	chr1	228555848	228555903	GCCUGGUUAGUACUUGGAUGG	GAGACCGCCUGAGA	AUACCAGGUGCUGGAGGCUUU	0.549827	0.934469	0.52381	0.52381	28.1422	15.2671	0.998088	0.113636
	HN-nov-miR-35	chr14	103529162	103529222	GCGACGCGCGGCGGCGGCGGC	CACAACACUUCCGGCUC	CGCGCCCGCUGAUGACGUCGCGC	0.527809	1.81351	0.952381	0.782609	0	24.3646	0.978967	0.909091
	HN-nov-miR-36	chr2	47906065	47906132	GCGCGGCGGCGGCGGCGGCGGCGGC	UGAAGAGACAGAUCCCGGU	CCCGCCGACUCGCGAGCGGCGUCU	0.518002	2.10671	1	0.791667	0	60.0466	1	1
	HN-nov-miR-37	chr5	64722491	64722545	GCUAGUCAAGUCAAGCAGUGGGA	GUAAAGAAACA	CCACUGCACUUGUGCCAGCCU	0.511505	1.12293	0.521739	0.619048	0.00015795	7.17302	0	0.954545
	HN-nov-miR-38	chr4	159507392	159507457	GCUCUACACUUUCAGAGAAACU	UCUCUAGGGAUGGACUAUAGAAG	UGAUCCCUGAAAGUAGAGUCU	0.785504	0.773406	0.409091	0.428571	0.174428	19.4054	0	0.954545
	HN-nov-miR-39	chr2	147625491	147625548	GGAGAGAAACCGAGUCCAGAUG	GUACCAUUUGAACC	CCUGGUUCAGGUUUCUCUGAAC	0.655014	0.976992	0.545455	0.5	0.00234593	0.115977	0	0.613636
	HN-nov-miR-40	chr14	100726874	100726943	GGCGCGCGCGGCGGCGGCGGCAG	CUCCCCGGCAGCGGCGGUGGAGAGC	GCAGCGCGCAGCCCGGUGCAGC	0.52456	1.98119	0.956522	0.818182	0.000192164	21.9267	0.988528	0.363636
	HN-nov-miR-41	chr16	48609747	48609805	GGCGCGCGGGGGCGGCGGCCG	GACUCACCUUGGCGCUGU	GCACCGCCUCCUGCGCCCCG	0.506471	1.92432	1	0.85	0.00189027	19.5347	0.973231	0.159091
	HN-nov-miR-42	chr13	35530337	35530399	GGCGGCCUGUCCCCAGUGC	UUGUCAUUUCCUGACAUGCCUGACAG	GAUGGGGACAGCCGCCCC	0.502023	1.82624	0.789474	0.777778	0.000171684	0.997013	0.227533	0.113636
	HN-nov-miR-43	chr8	144103682	144103739	GGGCGGGGCGGCGGCGGCGGC	CUCGGACUUGGGCUC	CGCCGCAGUGCUCUUGGCUGUG	0.532085	1.58742	1	0.681818	0.0159656	20.8574	1	1
	HN-nov-miR-44	chr6	28658244	28658308	GGGGAUGUAGCUCAGUGGUAGA	GCGCAUGCUUAGCAUGCAUGA	GGUCCCGGGUUCGAUCCCCAGC	0.513885	1.18332	0.545455	0.727273	4.51186	341.722	1	1
	HN-nov-miR-45	chr6	28710589	28710652	GGGGGUGUAGCUCAGUGGUAGA	GCGCGUGCUUAGCAUGCACGA	GGCCCUGGGUUCAAUCCCCAG	0.515374	1.31329	0.590909	0.666667	0.126845	114.924	1	0.977273
	HN-nov-miR-46	chr8	125594073	125594130	GGGUGGACAGGUCUUGAAGUCU	GAGAAGGCACAG	AUUUCCAGACCAGGUCUCACCCAG	0.577912	0.977358	0.545455	0.541667	0.00118334	0.796058	0.17782	0.477273
	HN-nov-miR-47	chr4	98886067	98886128	GUCGCCCAGGCUAGAGUGCAGUGG	GGCCAUCAUAGCUCA	CUGUAGCCUCCUGGGUUCAAGCA	0.515588	1.14938	0.666667	0.565217	0.0915235	4.36537	0.93499	0.113636
	HN-nov-miR-48	chr17	19061917	19061978	UAUACUUUCAGGGAUCAUUUCU	AUAGUGUGUUACUAGAG	AAGUUUCUCUGAACGUGUAGAGC	0.693598	0.871834	0.318182	0.434783	670.056	0.704677	0.594646	0.181818
	HN-nov-miR-49	chr15	82974017	82974078	UCACCCAGGCUGGAGUGCAGUG	GCACGAUCUCUGUGCA	CUGCAACCUCUGCAUCCUGGGUUC	0.521181	1.10827	0.636364	0.583333	0.461348	6.06967	0.978967	0.204545
	HN-nov-miR-50	chr1	112642251	112642310	UCACCCAGGCUGGAGUGCAGUG	GCGCAAUCUUGACUCA	CUGCAACCUCUGGUACCUGGGU	0.784108	0.939977	0.636364	0.590909	0.0143128	7.64086	0.99044	0.159091
	HN-nov-miR-51	chr10	92864753	92864810	UCAGGUCUUCAGACUGUGGGG	CUUACACGAGCAGCC	CCCCUGGUUUGCAGGCCUUUUG	0.559378	1.0626	0.571429	0.590909	0.000638154	0.938345	0.357553	0.113636
	HN-nov-miR-52	chr15	79754353	79754419	UCCCAAAGUGCUGGGAUUACAG	GCACGAGCCACCGUGCCCAGCC	CGAGUUCCAGUAUCUUUGGACAU	0.533523	0.952517	0.5	0.434783	0.000288085	2.76923	0.829828	0.272727
	HN-nov-miR-53	chr8	98393667	98393729	UCCCUAGUCUACUGGAGGAUAA	GAGACCUUUAUAUCCUCUU	AUCCUCCAGUAGGCUGGGGAAC	0.82179	0.99915	0.454545	0.590909	0.0331656	0.0673609	0	0.340909
	HN-nov-miR-54	chr14	101039852	101039908	UCGGUGGACCUCAGAACAUGUG	CUGAAUUCGUGCCA	UAUGUCUGCGGACCACCCACC	0.755182	1.04889	0.545455	0.619048	0.0144967	0.445409	0.110899	0.181818
	HN-nov-miR-55	chr3	125982700	125982758	UCUCAGGCUACACCCUAGACC	CAUGGAAUCAUAAACUG	UUAGGGGUGGAGCCCAGGAAU	0.528708	1.10597	0.571429	0.571429	0.000131131	0.222564	0.042065	0.113636
	HN-nov-miR-56	chr14	90700691	90700774	UCUGCUUUUCCAGAGUUGUAAG	UGUUGACAAAGACAAUGUCAUUCUGGAUAUUGUCAACACU	UACAACUCCGGAAAAGCAGAUA	0.704771	1.2121	0.409091	0.409091	0.0420727	0.0280458	0	0.0909091
	HN-nov-miR-57	chr3	143783125	143783184	UCUGUUUAGCAUCCUACAACCU	ACAGAGUAGGAUGCAG	GCUACAGGAUGCUAAACAGAGG	0.833272	0.935316	0.409091	0.5	0.000347219	0.0493844	0	0.25
	HN-nov-miR-58	chr4	39561386	39561447	UGAGCUCAGGAGCUCAAGACCA	GCCUGGGCAAAAUGGCUG	GUGCUGAACUUCUGGCCUCAUG	0.730217	0.889173	0.545455	0.545455	0.00912058	0.504233	0.0344168	0.840909
	HN-nov-miR-59	chr11	59214568	59214627	UGAGUUCUGGGCUGUAGUGUGCU	AUGCCAGUUGGGUGUC	UGCACUAAGCUCAGCAUCAAU	0.667204	0.839814	0.521739	0.428571	0.000294063	372.542	1	0.977273
	HN-nov-miR-60	chr1	244602569	244602625	UGGGACUCUGAAUCCAGCUGUGA	UGACUUGGGUUC	CCAGCUAGAUCACACUCCCAGG	0.627677	0.982934	0.521739	0.590909	0.00111013	2.19119	0.472275	0.113636
	HN-nov-miR-61	chr22	49918683	49918743	UGGGAGCGGGUGGGCGGCCGGG	AGGCCGGAGCAGCA	CGGCCGCAGGACCUGGAGCUCCGGC	0.539777	1.69857	0.863636	0.8	0.0994559	0.313516	0.0783939	0.181818
	HN-nov-miR-62	chr4	73162125	73162190	UGUAGUCCCAGCUACUUGGGAGC	CUGAGGCAGGAAGAUUUUGA	ACCCAGGACGCUGAGGCUGCAGU	0.567682	1.18152	0.565217	0.652174	0.0126174	1.66559	0.428298	0.227273
	HN-nov-miR-63	chr2	206162228	206162292	UUCCACAGCUACUGGUCUGCAGC	UGUUCUUAUGGUAGCAGU	UGUGGCAUUCCUCUGUGGGAAAGA	0.538224	0.838308	0.565217	0.5	0.0141346	0.665822	0.284895	0.136364
	HN-nov-miR-64	chr2	111135385	111135446	UUGUGUCCAGUUGUUGGGGGAG	AUGUGUAAGCUUGGCU	CCCUCAGCCACUGCUGACACCAGG	0.504427	1.1655	0.545455	0.666667	0.00526942	1.21319	0.537285	0.0909091
	HN-nov-miR-65	chr20	18507839	18507898	UUUGAUUGGCCAGUGGACAGCG	CCGUGGCAUGACGCG	CUGGGGCGCUGGCCAAUCGGUUG	0.627484	1.17375	0.545455	0.695652	0.00452898	1.12363	0.487572	0.431818
	HN-nov-miR-66	chr20	23097791	23097854	UUUGCCAGAUCCUUGCACGGGU	CAUGGAGGAGGCUCCUGGAC	CCGUGCAAGGAUCUGGCAAAGC	0.735086	1.01851	0.545455	0.590909	0.410207	4.14742	0.929254	0.590909
	HN-nov-miR-67	chr9	32456303	32456370	AAAAGCUGUCCACUGUAGAGUU	GCUGUAUGUAGCAAUGUGUAUCCA	CUCUACAGUGGUCAGCUUUUAG	0.851705	0.82532	0.409091	0.454545	0.0298048	4.17095	0.898662	0.0227273
	HN-nov-miR-68	chr17	45467059	45467117	AAAUUAGCUGGGCAUGGUGGUG	UGUGGCUGUACAUAU	AGCAUGAGGCUGUAGUUAAUUC	0.76791	0.73769	0.5	0.409091	0.00349558	0.904333	0.57935	0
	HN-nov-miR-69	chr1	148413987	148414051	AACCCAGGAGGUGGAGCUUGCA	GUGAGACAUGAUUGCUCACUG	CAAGCUUGGGUCCAGGUGUGUU	0.557069	0.954716	0.590909	0.545455	0.000239718	0.70957	0.246654	0
	HN-nov-miR-70	chr11	65961437	65961498	AACUGGAAGGACUUAGAGCCC	AUUAAGUCAGUGUCUUCGUG	GCUUUAAGUUCCUCCCCGGCC	0.684097	0.950622	0.52381	0.619048	0.00232485	0.983749	0.340344	0.0227273
	HN-nov-miR-71	chr4	7085387	7085450	AACUGGGCAUGUUGGAACUAAG	CUGACAUGGGGUUGUUAGC	UGAUUGUAAUGUGCCCAGAAUUA	0.711161	0.866114	0.454545	0.347826	0.00415323	0.431082	0.126195	0.0227273
	HN-nov-miR-72	chr10	103060056	103060119	AAGCCCAGGUGUUGGAGGCUGCAG	UGAGCUGUGAUUGUGCCA	CUGUACUCCAGCCUGGGCGACA	0.588159	1.10062	0.625	0.636364	1.64955	0.733776	0.267686	0
	HN-nov-miR-73	chr4	188494541	188494600	AAGGUGUGACUGAAAGGAGCAG	UGCAAAGAUGCUCCUU	UGUCCUUUCAGUCACGCUUUCU	0.805229	0.988438	0.5	0.454545	0.000239281	0.993958	0.359465	0.0227273
	HN-nov-miR-74	chr19	17735971	17736048	AAUCCCAGCUACUCGGGAGCCUG	AGGCACGAGAAUUGCUUGAACCUCGGAGCCUGA	GGUUGCUGUGAGCUGAGAUUGC	0.518289	1.3433	0.608696	0.545455	0.649809	2.61926	0.808795	0
	HN-nov-miR-75	chr11	65174898	65174954	ACACUGACCCCAUCUGUAGACA	UCUUGAGUUG	UAGCUGCAGAUGGGGACCAGUGACU	0.504189	1.01262	0.5	0.56	0.0070187	0.760698	0.305927	0
	HN-nov-miR-76	chr9	127448505	127448567	ACCCCAGCUUAGGAAACAGGGU	UGUUCUUCAUGUGGAUGAC	UCUGUGCCGAAAGCAUGGGAAC	0.658955	0.800688	0.545455	0.545455	1.21219	1.25491	0.571702	0
	HN-nov-miR-77	chr20	41604082	41604152	ACCUGGGCACUCGUUGGAUUGUU	AAGCAUGGGAUGGAGAAUGAGAUG	AUAUUCAACCAGGGGCCUAGGAAC	0.524188	1.14542	0.521739	0.5	0.000315136	0.36232	0.0994264	0.0227273
	HN-nov-miR-78	chr9	88374272	88374335	ACUAUACUUUCAGGGAUCAUUUCU	AUAGUUCGUUACUAAAG	AAGUUUCUCUGAACGUGUAGAGC	0.730767	0.883891	0.333333	0.434783	669.134	0.768787	0.214149	0.0227273
	HN-nov-miR-79	chr7	148858367	148858430	ACUCUGUUCCCCAGGCUGGAGUUC	CGUGGCCCGACCGUAGCUC	ACUGCAGCCUGGAACAUCUGG	0.505493	1.11575	0.583333	0.571429	0.0138414	1.75103	0.539197	0
	HN-nov-miR-80	chr3	156727739	156727805	ACUGACUGUCUCUGAAGAAAUC	ACAGAUGAUCAGAUCUUCUGUGA	UUUCUUCAGAGACAGUCAGUCA	0.776711	0.940176	0.409091	0.409091	0.0131602	0.188735	0.112811	0
	HN-nov-miR-81	chr1	182391714	182391790	AGAGUCGAGAGUGGGAGAAGAG	CGGAGCGUGUGAGCAGUACUGCGGCCUCCUCUC	CUCUCCUAACCUCGCUCUCGCG	0.583523	1.57993	0.545455	0.636364	0.816603	0.685313	0.24283	0.0227273
	HN-nov-miR-82	chr8	103302878	103302942	AGCCCAAGAGUUGGAGGCUGCAG	UGAGCUAUGAUCGUUCCAC	UGCACUCCAGUCUGGGCAACAGA	0.628499	0.978898	0.608696	0.565217	0.416097	0.570631	0.191205	0
	HN-nov-miR-83	chr7	2596179	2596242	AGCCCAGGAGGUGGAGGCUGCAG	AGAGCCAAGGUAGCACUGC	UGCACUCCAUCCCGGGCCACAG	0.579483	1.20661	0.695652	0.681818	0.00901179	0.864037	0.330784	0
	HN-nov-miR-84	chr15	56146134	56146195	AGCCCAGGAGUUUGAGGCUGCAG	UGAGCUAUGAUUAAGCCA	CUGCAAUUCAAUCUGGGCAAC	0.638505	0.883561	0.608696	0.47619	0.00291011	2.10739	0.690249	0
	HN-nov-miR-85	chr20	42921505	42921566	AGCCCAGUAACUGGAGGCUGCAG	UGAGCUAGCAUUGCACCACU	GCACUUCAGUCUGGGCAAC	0.532564	1.09148	0.608696	0.578947	0.0353746	0.572813	0.170172	0
	HN-nov-miR-86	chr1	92944785	92944883	AGGAGGAUCACUUGAGCCCAGG	AGUUUCAGCCAGCCUGUGGGGUUUUGCCAUGUUGCCCAGGCUGGUCUCAAAUUCC	UGGGUUCAAGUGAUCCUAAUAC	0.549993	1.11129	0.590909	0.409091	0.0113003	1.84447	0.594646	0
	HN-nov-miR-87	chr11	17276490	17276543	AGGAGGGACGUGGCGCUCUGAG	AUGCGGGCU	CAGGAGGCCGCGCCUCUUCCUUC	0.515313	1.5162	0.681818	0.695652	0.00689241	0.772039	0.284895	0
	HN-nov-miR-88	chr11	117951206	117951267	AUCCUUCUAGCAGGGUCUGGCCUG	GUCAAUCCUGGGAUGA	GGAAGGUCCUCUGGAAGGCUGA	0.576261	0.95028	0.583333	0.590909	0.00329519	2.04144	0.361377	0
	HN-nov-miR-89	chr21	32377261	32377324	AUGCAUGGGUUUGGAUUUAUGA	UGGGCCCGUCCCCCUGGACC	UCUCAUAGUACCCCAUGCCAGA	0.535504	0.943243	0.363636	0.5	0.0717361	0.484664	0.122371	0
	HN-nov-miR-90	chr11	1309817	1309879	AUGCCCAGUCAUGACGGUUGUCGG	CGCGGGCCCUAGCGUGGC	GGCGCUGCAGUCUGGGCAGUG	0.534113	1.30431	0.583333	0.714286	0.00711522	0.472222	0.14914	0.0681818
	HN-nov-miR-91	chr1	113606004	113606066	CACCCAGGUUGGAGUGCAGUGG	CGCAAUCUCUGCUCACUGCA	GCCUCCUCCUCCUGGGUCCAA	0.51366	1.21372	0.636364	0.666667	0.00709513	1.50104	0.640535	0
	HN-nov-miR-92	chr12	46188369	46188433	CACUGCCACUGCUGAAUCAGAGCAU	GCCCAAUAUUUGAGGUG	GCUCUGAUUUCCUGGCAGCUGAA	0.541253	0.893812	0.52	0.521739	0.0727719	1.00526	0.41109	0
	HN-nov-miR-93	chr4	119303798	119303861	CACUUGAGGUCGAGGCUGCAGUGA	ACUGUUAUUGUGCC	ACUGCACUUCAGCCUUGAUGACAGAG	0.628443	0.993287	0.583333	0.5	0.00682874	0.597403	0.17782	0
	HN-nov-miR-94	chr2	69353462	69353513	CAGCCAGGCUGGAGUGCAGUGG	UUUCGUCAU	GGCUCACUUCAGCCUUGGCUG	0.558864	1.23347	0.681818	0.619048	0.00352693	0.564166	0.185468	0
	HN-nov-miR-95	chr1	148522613	148522670	CAGGGGAGAUACCAUGAUCAUG	AAGGCGCUUUUCUC	AUGGUCGCGGCUUAUCCAUUGC	0.509401	0.734294	0.5	0.545455	0.182575	5.35476	0.902486	0.0681818
	HN-nov-miR-96	chr12	122695924	122695985	CCCAGAAAUCUGGUAUGCCAG	CAAAGAGAGUAAGAACUUCU	GACAAGCCAGGCUUCUGGUCU	0.586237	0.972458	0.52381	0.571429	0.05117	2.37959	0.778203	0.0454545
	HN-nov-miR-97	chr6	158772366	158772434	CGCCAGCAUCUAAUGGGACUGC	UGGGAGGAUUGAGUCCCAUAUCUGA	AGUCCCUUGAGAUACCGGCAUC	0.651377	0.800942	0.590909	0.545455	0.00107897	0.394995	0.0994264	0
	HN-nov-miR-98	chr1	1659589	1659647	CGCCCAGGUUGGAGUGCAGUGG	CGUGGUCUUGGCUC	ACUGCAGCCUCCUCCCGGGUUCA	0.530582	1.1828	0.681818	0.652174	0.00730548	1.66008	0.854685	0.0227273
	HN-nov-miR-99	chr1	207869109	207869163	CGCCCGGGAAGCGGCCGCCGCG	GAGCCGGCGUCCG	CAGCGGCUGCGCAUCUCGGG	0.564033	1.83892	0.909091	0.75	0.0559408	0.547944	0.143403	0.0227273
	HN-nov-miR-100	chr12	93570989	93571045	CGCGUCGGUCUGGGAAGUCGCG	CGCACUCGCUGCUC	CUGGGACCGACGUUUAACUCU	0.545465	1.128	0.727273	0.52381	0.0122835	0.580965	0.195029	0.0227273
	HN-nov-miR-101	chr19	53355441	53355493	CGGGGUUUCACCAUGUUGG	CCCAGAUGGUGGG	CCAACAUGGUGAGUACCUUGA	0.510558	0.94266	0.578947	0.47619	0.00016934	0.894494	0.351816	0
	HN-nov-miR-102	chr1	43600468	43600528	CUCAGGACUGGGUCAUUCUGUU	CCUCGCCAGUGGGAGAG	CAGUGGGGCCUGGUCCCGAGCG	0.552015	1.13307	0.5	0.772727	0.00167773	0.50452	0.175908	0
	HN-nov-miR-103	chr1	226425440	226425503	CUCCCGUUCUGAUCAGUAGUGG	AACCGCACCUGUGAGUAAUC	ACCGUACUGCAGAAUGGGCAAC	0.72356	0.760538	0.545455	0.545455	0	10.8905	0.994264	0.0681818
	HN-nov-miR-104	chr11	69382653	69382740	CUGGAUGACCCUGACAAGCUGU	AUCUCCCUUGAACUUCGCGUUCCUUCGCUGGGGUAUGAAGACAC	AGCUUGUCAAGAUCAUCCAGCU	0.617957	0.925298	0.545455	0.454545	0.0529591	3.71039	0.567878	0.0454545
	HN-nov-miR-105	chrX	116208610	116208678	CUGGUUAGUACUUGGAUGGGA	GGCAUGGAUGUUUUAACAUAAGAAAAU	CAAUCAAAGUACUGACCACAU	0.6158	1.18061	0.47619	0.380952	0	4.13179	0.768642	0.0454545
	HN-nov-miR-106	chr12	64921183	64921251	CUGUAAUCCUAGCUACUUGGGAGGC	UGAGGCACUAGAAUUGUUUA	AACCCAGGUGGCAGGGGUUGUGGU	0.56755	1.14183	0.52	0.625	0.00150871	0.879987	0.311663	0
	HN-nov-miR-107	chr12	49128435	49128493	CUGUCAUCUCUGCUGAGAAAGC	CUACCAUGAACAGC	UUUCUGUAGCAGAGAUCACCAAU	0.84785	0.759816	0.5	0.391304	0.0453084	0.221623	0.141491	0
	HN-nov-miR-108	chr3	156008814	156008878	GACUAUACUUUCAGGGAUCAUU	UCUACAGUUUGUUACUAGAG	AAGUUUCUCUGAAUGUAUAGAGC	0.559518	0.95717	0.363636	0.347826	0.337998	0.631033	0.14914	0.0227273
	HN-nov-miR-109	chr19	45786398	45786457	GAUGACCUGGUCACCGUGUGGU	CCUUCACCGAGGGC	CGCGUGGUGGCUCGAGGCCAUGGC	0.596591	1.33082	0.590909	0.75	0.000466452	0.87854	0.351816	0
	HN-nov-miR-110	chrX	155457915	155457977	GCCGGCGGCGGGGGCGGCGGCAG	UGACUGCACCGGGUGGCU	GCCGUGCUCCCGCGCCAGGCGC	0.563833	1.88826	0.956522	0.863636	0.00142853	0.468796	0.428298	0.0227273
	HN-nov-miR-111	chr12	63860916	63860982	GCCUGGAACUCCUGGGCUCAAGUA	AUGCUCUCACUUCAGCCU	CUUGAGUAACUGGGAGUGCAGGCGC	0.502875	1.20983	0.583333	0.6	0.0188849	0.535985	0.154876	0
	HN-nov-miR-112	chr12	88044147	88044217	GCCUGUAGUCUCAGCUACUCGGG	AGACUAAUGUGGGAAACACCUAAGCCC	CGGAAGUUGAGACUGCAGUGA	0.53138	1.35457	0.608696	0.52381	0.0198936	1.5182	0.378585	0.0227273
	HN-nov-miR-113	chr3	184711971	184712050	GCGCGGGCGCGGACUGAGGCUGCGC	GCCGCAGGUUCCGGCUGCUGGCGGCGUU	GCGGCCGCAGGUUUGACUCCCGUGCGG	0.52992	2.13751	0.84	0.740741	0.0136199	0.591412	0.185468	0
	HN-nov-miR-114	chr11	1477616	1477671	GGCACUGACCACGUCACUGGA	UCUGAUUAGCCAGA	UUCAGUGUCUGGUGAGGGUCC	0.68656	0.969051	0.619048	0.571429	0.451483	1.59869	0.726577	0.0227273
	HN-nov-miR-115	chr12	102153382	102153441	GGCGCCCAGGUUGGAGUGCAGUGG	UGUAGUCGCAGCUC	ACUGCAGCCUUCCUGGGCUCAA	0.542557	1.39899	0.708333	0.590909	0.0150538	1.43335	0.585086	0
	HN-nov-miR-116	chr21	32612312	32612372	GGGAUUCCGGACUGUGAGCGGCU	GUUAGUGCGUCGCAG	CUGCUGGCGAUCCGGCGACCCUC	0.56918	1.44191	0.652174	0.73913	0.000245298	0.736257	0.294455	0
	HN-nov-miR-117	chr4	139176871	139176935	GGGCGCGGAGGGAGGCGGCGGCA	GUCGGGACAGCCAGGCUUUA	UCGCCGCGCCCUUCGCGCUCCC	0.632993	1.90126	0.869565	0.818182	0.000450433	0.679796	0.152964	0.0454545
	HN-nov-miR-118	chr16	3620401	3620502	GUCACCCAGGCUGGAGUGCAG	CGUGGCCUGAUCAUAGCUCACUGUAACUUCGAGGCUGCAGUGAGCUGUGAUCAUGCCACU	CUACUUUAGCCUGGGUGACAG	0.615403	1.21299	0.666667	0.52381	0.0343261	4.58915	0.917782	0.0454545
	HN-nov-miR-119	chr1	111230293	111230344	GUCCAGGCUGUAGUGCAGUGGU	GUGACCAUG	GCUCACUGCAGCCUUGACCUC	0.721991	1.18209	0.590909	0.619048	0.828743	0.761158	0.26195	0
	HN-nov-miR-120	chr2	17753270	17753330	GUCCCCAGACUCUCCCGGGCUG	UGGCGAAUAACUGUAAA	GCGGGGAGAGGUCUGGGGAAAG	0.515991	1.29271	0.727273	0.681818	0.0049791	0.604453	0.216061	0
	HN-nov-miR-121	chr19	11297864	11297938	GUGCCUGUAGUCUCAGCUACUCAGGUGU	CUGCAGUGGGAGGAUCACUUUAGC	UCAUGAGGUUGAGACUGCAGUGA	0.552826	1.14019	0.535714	0.478261	0.144968	0.888424	0.305927	0.0227273
	HN-nov-miR-122	chr2	69175501	69175566	GUGGUCCCAGCUACUGGGGAGG	CUGAGGCUGGAGGGUCACUUA	AGCCCAGAAGCUGGAAACUGCAG	0.503111	1.21898	0.681818	0.565217	4.77111	1.05879	0.409178	0
	HN-nov-miR-123	chr1	22022046	22022111	GUGGUCCCAGCUACUUGGGAGGCUGA	AGUGGGAGGAUCACUUU	AGCCCAGUAGAUUGAGGCUGCAG	0.606914	1.21905	0.615385	0.565217	0.0620716	0.576277	0.195029	0
	HN-nov-miR-124	chr11	93730516	93730577	GUUCUCUAUAGGAAGCCAUAGC	ACUCCUAAUGUUUGGUGC	UAUGUUUUCCUGAGGAGAUAUA	0.738517	0.659573	0.454545	0.318182	0.12882	2.08171	0.573614	0.0227273
	HN-nov-miR-125	chr12	28127350	28127398	UAAGAAGAUAAGGAUGGUUGAC	UGACU	CAACCAUCCUUACCUUCUUAGG	0.595419	1.16269	0.363636	0.454545	0.0947823	0.894473	0.237094	0.0227273
	HN-nov-miR-126	chr13	19856728	19856789	UACCCAGGUUGGAGUGCAGUGG	CAUGGUCUCAACUC	ACUGCAACUUCUACCUCCCGGGUUCA	0.690095	0.85133	0.590909	0.538462	0.117065	1.19022	0.472275	0
	HN-nov-miR-127	chr11	66627123	66627186	UACCCUGACUGUCCCUCUGUAG	ACUGUUGAGACUGAGUUC	CUGUUGGGACAGUCAGUUGGUAUG	0.579378	0.908927	0.545455	0.5	0.122761	0.462858	0.130019	0
	HN-nov-miR-128	chr15	43820939	43821004	UAGCCCAGGAGGUUGAGACUGCAG	UGAGCUGUGAUCAUGCCACU	GCACACCAGCCUGGGUAACAGA	0.538903	1.01187	0.583333	0.590909	0.0174966	0.553605	0.141491	0
	HN-nov-miR-129	chr2	151946371	151946434	UCAGGGUUUGCCUGGGACUGU	CCUGUGUCCUGGGAAACACUGA	AGUCCCAGGCAAACCAGGAAG	0.614996	1.19006	0.571429	0.571429	0.00185398	0.631736	0.208413	0.0227273
	HN-nov-miR-130	chrX	154768529	154768588	UCCAAAGUGUUGAGUUCAGUCCAG	GGCAGCUUCCCU	GUUCUGUUAAUUAAACUUUGGGAC	0.650032	0.761459	0.458333	0.333333	0.0049084	0.569258	0.202677	0
	HN-nov-miR-131	chr4	84687746	84687805	UCCCAGGCUGGAGUGCAAUGGC	UAUCACAGGCACAGC	CCACCACUGAUCAGCAUGGGAAU	0.676142	0.946378	0.636364	0.521739	0.0156262	0.872353	0.315488	0.0227273
	HN-nov-miR-132	chr20	38425272	38425332	UCCCUGUAUUCGAAAGUGAUCGUGG	GCUGCCUUUGCC	CUGGUCAUUGAUAGUGCAGGGAGA	0.549656	1.02472	0.48	0.5	0.00127827	2.17599	0.567878	0
	HN-nov-miR-133	chr2	218040992	218041044	UCCUUUCAGAUGGUUCUCUAGA	GAACCAUCU	CUAGAGAACCAUCUGAAAGACU	0.721127	0.980227	0.409091	0.409091	1.90994	0.750452	0.279159	0
	HN-nov-miR-134	chr5	157143425	157143484	UCGCCCAGGCUGGACUGCAGUGG	CGCGAUUUCGGCUCG	CUGCAACUUCAGUCUCCGGGAU	0.540507	1.13862	0.695652	0.545455	0.00265724	2.3869	0.83174	0.0454545
	HN-nov-miR-135	chr1	149928394	149928449	UGGAUGGGAUCGGAGCUCUAGA	GUCUGGAUCUC	UAGAACACUCUGGCCCCAUCUGC	0.569996	0.947007	0.545455	0.565217	0.0330162	0.558465	0.14914	0.0454545
	HN-nov-miR-136	chr14	105907193	105907262	UGGGGCUGUGUCACUGUGGGU	AUAGCAUACACCAUUAGUACAAUAUCC	UCACAGUGACACGAGCCCCCAC	0.646674	1.28928	0.619048	0.636364	0.0120422	0.55239	0.16826	0.0681818
	HN-nov-miR-137	chr15	89320315	89320376	UGUAGGCUGAUGUUGAUACUGGAG	AAAGCAUUACCAGGCCU	CCAGGUUACUUAGCCUAGCUC	0.674697	0.757651	0.458333	0.52381	0	0.566464	0.183556	0
	HN-nov-miR-138	chr4	78898876	78898943	UGUAGUCCCAGCUGCUCGGGAGGCU	UAGGCGAGAGGACUGCUUGAG	CCCAGUAGUUCUGGACUGCAAU	0.608133	1.14383	0.64	0.5	0.00219329	1.30381	0.405354	0
	HN-nov-miR-139	chr3	52640716	52640779	UGUAGUCUCAGCUACUCGGAAG	GCUUAGGAAGAUCACUUGA	ACCGAGGAAGUGGAGACUGCAGU	0.628826	0.8415	0.5	0.565217	0.0616094	1.00034	0.254302	0
	HN-nov-miR-140	chr20	6575592	6575668	UUACAGAUGAGGAAACUGAGG	CACAUAGAAGUUAAAUGACACAUUCUGUGCCUCAG	UUUCCUCAUCUGUAGACAAAG	0.568968	1.36658	0.428571	0.380952	0.00705497	0.563699	0.175908	0
	HN-nov-miR-141	chr17	28777821	28777885	UUAGGUGGUCCAGGCUGGAGU	GUGGUGGCUUAAUCUUGGCUCAC	UGUAGCCUUGACUUCCUGGGU	0.707196	1.02394	0.571429	0.52381	0.0117351	0.458309	0.145315	0
	HN-nov-miR-142	chr8	15545840	15545898	UUAUGCCUGUGACUGCUGUAGA	UUAUUUCAGUGAUC	UUCAGCGUUUAUUUGGCAUGUCA	0.763889	0.949894	0.454545	0.391304	0.000670644	0.655379	0.221797	0.0227273
	HN-nov-miR-143	chr2	69520113	69520174	UUCCAAAGUGUUGAGUUCAGUCCAG	GGCAGCUUCCCU	GUUCUGUUAAUUAAACUUUGGGACA	0.573426	0.902103	0.44	0.32	0.0054833	0.563551	0.202677	0
	HN-nov-miR-144	chr6	159780320	159780380	UUCCCAUUUAUUUGCUGCUUGU	AGUCUCACAGUGAUAC	GAGCAGUUAUACGCAUGGGAUAA	0.548658	0.921388	0.363636	0.434783	0.000862668	2.90419	0.590822	0
	HN-nov-miR-145	chr15	66347279	66347344	UUGUGACUGUUCCUGGUAUUGAU	UGCAUUUGUUAGUUGUACAG	UGCAACCAUAGACAGUCACACAC	0.532649	1.00299	0.391304	0.478261	0.0125223	1.13149	0.407266	0
	HN-nov-miR-146	chr1	27876157	27876210	UUUGUAGCUGUACACUAAGGGA	AUCCCAACUC	CCUUAGUGUACAGCUACAAAAU	0.661704	0.928391	0.409091	0.363636	0.0156486	0.29682	0.193117	0
Legend:
	RPM: reads per million
	▷ paired t-test
	▶Benjamin-Hochberg corrected P-value
	✝fold change (in tumours compared to non-malignant tissue) reported only in those miRNA present in both tumours and normals and BH-P value < 0.05
	* percentage of samples (n=523 tumours; n=43 normals) where RPM was ≥1

## Sheet: S2. Differential Expression
	Table S2. Table of miRNA differential expression
	ID		Expression T/N					# of predicted gene targets
			P value ▷	BH-P value ▶	FC (T/N)✝	Direction✝
	HN-nov-mirR-2		2.74252e-06	5.31983e-06	3.42551	up		37
	HN-nov-miR-3		9.51221e-11	8.06035e-10	4.39304	up		117
	HN-nov-miR-6		0.0444692	0.0500667	0.361325	up		288
	HN-nov-miR-7		1.04304e-06	2.27427e-06	4.49954	up		962
	HN-nov-miR-10		5.7398e-06	1.05012e-05	2.8844	up		361
	HN-nov-miR-11		0.000219588	0.000321397	1.02214	up		330
	HN-nov-miR-12		8.15907e-13	2.01898e-11	4.1212	up		1671
	HN-nov-miR-13		2.41891e-07	6.49074e-07	4.84109	up		253
	HN-nov-miR-17		5.60989e-09	2.58055e-08	2.16438	up		2575
	HN-nov-miR-18		1.57244e-10	1.10147e-09	2.29928	up		2933
	HN-nov-miR-19		0.000148842	0.000226072	2.17055	up		382
	HN-nov-miR-21		0.00136024	0.00175199	3.56358	up		437
	HN-nov-miR-26		3.68281e-05	5.98921e-05	1.16992	up		1280
	HN-nov-miR-27		6.43789e-10	3.83889e-09	3.37359	up		1717
	HN-nov-miR-28		0.00854438	0.0100412	1.26624	up		1843
	HN-nov-miR-29		5.4501e-11	5.37544e-10	3.76445	up		1693
	HN-nov-miR-30		2.35517e-06	4.62417e-06	3.44738	up		205
	HN-nov-miR-34		7.2517e-07	1.74257e-06	5.53813	up		332
	HN-nov-miR-35		2.17067e-06	4.42378e-06	2.93774	up		146
	HN-nov-miR-36		0.000595526	0.000798997	2.18468	up		113
	HN-nov-miR-40		1.28774e-06	2.69255e-06	4.69645	up		100
	HN-nov-miR-41		2.25187e-06	4.47593e-06	4.77545	up		164
	HN-nov-miR-42		0.00261567	0.00323941	2.26988	up		104
	HN-nov-miR-43		0.0193519	0.0219412	0.899422	up		469
	HN-nov-miR-44		0.00033036	0.000466561	1.51948	up		241
	HN-nov-miR-45		2.77158e-11	3.34983e-10	4.22047	up		475
	HN-nov-miR-47		2.72367e-09	1.32882e-08	3.52548	up		777
	HN-nov-miR-48		1.04532e-06	2.27427e-06	2.07246	up		156
	HN-nov-miR-49		3.35418e-12	5.26661e-11	3.60697	up		2348
	HN-nov-miR-50		1.6082e-12	2.98399e-11	4.14607	up		2343
	HN-nov-miR-51		0.000713817	0.00094979	0.996646	up		589
	HN-nov-miR-52		1.43697e-07	4.05881e-07	1.65409	up		2568
	HN-nov-miR-54		0.00653491	0.00803145	-1.06396	down		117
	HN-nov-miR-59		4.76114e-06	8.91329e-06	4.434	up		376
	HN-nov-miR-60		1.75576e-07	4.87376e-07	2.53712	up		291
	HN-nov-miR-62		0.00840306	0.0100214	1.3068	up		2530
	HN-nov-miR-64		6.24734e-07	1.52397e-06	1.60606	up		884
	HN-nov-miR-65		0.00846839	0.0100251	0.461363	up		153
	HN-nov-miR-66		7.7701e-06	1.37471e-05	2.92332	up		198
Legend:
	▷ paired t-test
	▶Benjamin-Hochberg corrected P-value
	✝fold change (in tumours compared to non-malignant tissue)

## Sheet: S3. HPV Association
	Table S3. Table of miRNA associated with HPV status.
	miRNA	Precursor sequence	Mean Expression* in HPV Negative# Samples	Mean Expression* in HPV Positive# Samples	BH-P value ▶	FC✝ (Negative:Positive)
	HN-nov-miR-2	AAUGAAUUUGUGACUCUGAAGAAGGUGAGCAGAUGAAGCCGGGGGUUCAAAUUCAUUUA	6.94	2.39	0.0099	2.9
	HN-nov-miR-30	GAAUGAAUUUGUGACUCUGAAGAAGGUGAGCAGAUGAAGCCAGGGGUUCAAAUUCAUUUAG	7.28	2.4	0.0281	3.03
	HN-nov-miR-125	UAAGAAGAUAAGGAUGGUUGACUGACUCAACCAUCCUUACCUUCUUAGG	1.1	0.02	0.0297	46.55
Legend:
	* Given in RPM (reads per million)
	# HPV status determined by p16 testing
	▶Benjamin-Hochberg corrected t-test
	✝fold change (in tumours compared to non-malignant tissue)

## Sheet: S4. Survival Analysis
	Table S4. Table of miRNA of prognostic significance in multivariate analysis.
	Prognostic Signature	OS				RFS
		miRNA	Precursor sequence	P value ▶		miRNA	Precursor sequence	P value ▶
	Novel Only	HN-nov-miR-136	UGGGGCUGUGUCACUGUGGGUAUAGCAUACACCAUUAGUACAAUAUCCUCACAGUGACACGAGCCCCCAC	0.0099		HN-nov-miR-3	AAUUACAGAUUGUCUCAGAGAAAACAAAUGAGUUACUCUCUCGGACAAGCUGUAGGUC	0.015
		HN-nov-miR-120	GUCCCCAGACUCUCCCGGGCUGUGGCGAAUAACUGUAAAGCGGGGAGAGGUCUGGGGAAAG	0.0281		HN-nov-miR-135	UGGAUGGGAUCGGAGCUCUAGAGUCUGGAUCUCUAGAACACUCUGGCCCCAUCUGC	0.03
		HN-nov-miR-104	CUGGAUGACCCUGACAAGCUGUAUCUCCCUUGAACUUCGCGUUCCUUCGCUGGGGUAUGAAGACACAGCUUGUCAAGAUCAUCCAGCU	0.0297		HN-nov-miR-87	AGCUUGUCGGAUGUGCAGAUUUCAGGCCCCAUCCCAGACCUGCUGCAUGAGAAUCUGCAUGUUCACAGGCCCC	0.042
	Novel and Known Together	hsa-miR-1247	ACCCGUCCCGUUCGUCCCCGGACGUUGCUCUCUACCCCGGGAACGUCGAGACUGGAGC	0.0037		hsa-miR-103a-2	AGCUUCUUUACAGUGUUGCCUUGUGGCAUGGAGUUCAAGCAGCAUUGUACAGGGCUAU	0.00077
		hsa-miR-891a	UGCAACGAACCUGAGCCACUGAUUCAGUAAAAUACUCAGUGGCACAUGUUUGUUGUGAG	0.0061		HN-nov-miR-3	AAUUACAGAUUGUCUCAGAGAAAACAAAUGAGUUACUCUCUCGGACAAGCUGUAGGUC	0.00102
		hsa-miR-99a	AACCCGUAGAUCCGAUCUUGUGGUGAAGUGGACCGCACAAGCUCGCUUCUAUGGGUCUG	0.0116		hsa-miR-6718	UAGUGGUCAGAGGGCUUAUGAUAUAUUGUGAGAGCCAUGUCAUAAGCCUUUUGGCCACUAGG	0.00413
		hsa-miR-380	AUGGUUGACCAUAGAACAUGCGCUAUCUCUGUGUCGUAUGUAAUAUGGUCCACAUCU	0.0172		hsa-miR-4676	GAGCCAGUGGUGAGACAGUGAGUUGAUUACUUCUCACUGUUUCACCACUGGCUCUU	0.00467
		hsa-miR-3127	AUCAGGGCUUGUGGAAUGGGAAGGAGAAGGGACGCUUCCCCUUCUGCAGGCCUGCUGG	0.0271		hsa-miR-185	UGGAGAGAAAGGCAGUUCCUGAUGGUCCCCUCCCCAGGGGCUGGCUUUCCUCUGG	0.00477
		hsa-miR-412	UGGUCGACCAGUUGGAAAGUAAUUGUUUCUAAUGUACUUCACCUGGUCCACUAGC	0.0318		hsa-miR-6499	UCGGGCGCAAGAGCACUGCAGUUCUGUUGGGUGACAGCAGUGUUUGUUUUGCCCACAG	0.00709
		hsa-miR-584	UUAUGGUUUGCCUGGGACUGAGGAAUUUGCUGGGAUAUGUCAGUUCCAGGCCAACCAGGCUG	0.0329		hsa-miR-22	AGUUCUUCAGUGGCAAGCUUUAUGUCCUGACCCAGCUAAAGCUGCCAGUUGAAGAACUGU	0.0072
		HN-nov-miR-120	GUCCCCAGACUCUCCCGGGCUGUGGCGAAUAACUGUAAAGCGGGGAGAGGUCUGGGGAAAG	0.0371		hsa-miR-96	UUUGGCACUAGCACAUUUUUGCUUGUGUCUCUCCGCUCUGAGCAAUCAUGUGCAGUGCCAAUAU	0.00861
		hsa-miR-205	UCCUUCAUUCCACCGGAGUCUGUCUCAUACCCAACCAGAUUUCAGUGGAGUGAAGUUC	0.0388		hsa-miR-30e	UGUAAACAUCCUUGACUGGAAGCUGUAAGGUGUUCAGAGGAGCUUUCAGUCGGAUGUUUACAGC	0.02876
		hsa-miR-499a	UUAAGACUUGCAGUGAUGUUUAACUCCUCUCCACGUGAACAUCACAGCAAGUCUGUGCU	0.0451		HN-nov-miR-135	UGGAUGGGAUCGGAGCUCUAGAGUCUGGAUCUCUAGAACACUCUGGCCCCAUCUGC	0.04772
Legend:
	OS = overall survival
	RFS = recurrence free survival
	Bold = novel miRNA
	▶ multivariate Cox regression analysis

## Sheet: S5. Validation
	Table S5. Confirmation of presence of novel miRNA sequence in an independent data cohort from the Gene Expression Omnibus (GSE52633)
	Chromosome	Start	Stop	ID	Present in Independent Cohort GSE52633	% samples*
	X	136207861	136207920	HN-nov-miR-1	*	0.65
	12	52471637	52471696	HN-nov-mir-2	*	0.95
	7	139044100	139044158	HN-nov-miR-3	*	0.8
	3	150568262	150568323	HN-nov-miR-4	*	0.4
	21	33551786	33551874	HN-nov-miR-5	*	0.45
	16	12500703	12500776	HN-nov-miR-6	*	0.1
	6	93403568	93403630	HN-nov-miR-7	*	0.05
	5	139278780	139278844	HN-nov-miR-8	*	0.95
	X	7187376	7187445	HN-nov-miR-9	*	0.6
	17	11277413	11277495	HN-nov-miR-10		-
	9	114045812	114045872	HN-nov-miR-11	*	0.25
	2	55238082	55238141	HN-nov-miR-12		-
	8	46040263	46040323	HN-nov-miR-13	*	0.85
	10	104451464	104451521	HN-nov-miR-14	*	0.05
	4	3228557	3228614	HN-nov-miR-15	*	0.2
	13	17364281	17364345	HN-nov-miR-16		-
	19	968911	968974	HN-nov-miR-17		-
	1	64941088	64941143	HN-nov-miR-18	*	0.1
	3	7071078	7071139	HN-nov-miR-19	*	1
	10	81146270	81146335	HN-nov-miR-20	*	0.1
	1	3012640	3012705	HN-nov-miR-21	*	0.8
	7	139044103	139044158	HN-nov-miR-22		-
	21	31664408	31664475	HN-nov-miR-23	*	0.95
	12	69348384	69348468	HN-nov-miR-24	*	0.65
	21	33551787	33551843	HN-nov-miR-25	*	0.3
	16	88705438	88705498	HN-nov-miR-26	*	0.05
	1	217515622	217515694	HN-nov-miR-27		-
	9	34321682	34321750	HN-nov-miR-28		-
	8	123769987	123770050	HN-nov-miR-29		-
	12	52449976	52450037	HN-nov-miR-30	*	0.95
	1	180200730	180200793	HN-nov-miR-31	*	0.05
	12	52416036	52416104	HN-nov-miR-32		-
	2	46572178	46572244	HN-nov-miR-33		-
	1	228555848	228555904	HN-nov-miR-34	*	0.9
	14	103529162	103529223	HN-nov-miR-35	*	0.5
	2	47906065	47906133	HN-nov-miR-36	*	0.95
	5	64722491	64722546	HN-nov-miR-37	*	0.05
	4	159507392	159507458	HN-nov-miR-38		-
	2	147625491	147625549	HN-nov-miR-39		-
	14	100726874	100726944	HN-nov-miR-40	*	0.95
	16	48609747	48609806	HN-nov-miR-41	*	0.25
	13	35530337	35530400	HN-nov-miR-42	*	0.45
	8	144103682	144103740	HN-nov-miR-43	*	0.55
	6	28658244	28658309	HN-nov-miR-44	*	1
	6	28710589	28710653	HN-nov-miR-45	*	1
	8	125594073	125594131	HN-nov-miR-46	*	0.1
	4	98886067	98886129	HN-nov-miR-47	*	0.05
	17	19061917	19061979	HN-nov-miR-48	*	0.85
	15	82974017	82974079	HN-nov-miR-49		-
	1	112642251	112642311	HN-nov-miR-50		-
	10	92864753	92864811	HN-nov-miR-51	*	0.35
	15	79754353	79754420	HN-nov-miR-52		-
	8	98393667	98393730	HN-nov-miR-53		-
	14	101039852	101039909	HN-nov-miR-54	*	0.25
	3	125982700	125982759	HN-nov-miR-55	*	0.35
	14	90700691	90700775	HN-nov-miR-56		-
	3	143783125	143783185	HN-nov-miR-57		-
	4	39561386	39561448	HN-nov-miR-58	*	0.05
	11	59214568	59214628	HN-nov-miR-59	*	0.15
	1	244602569	244602626	HN-nov-miR-60	*	1
	22	49918683	49918744	HN-nov-miR-61	*	0.8
	4	73162125	73162191	HN-nov-miR-62		-
	2	206162228	206162293	HN-nov-miR-63	*	0.9
	2	111135385	111135447	HN-nov-miR-64	*	0.35
	20	18507839	18507899	HN-nov-miR-65	*	0.25
	20	23097791	23097855	HN-nov-miR-66	*	0.6
	9	32456303	32456371	HN-nov-miR-67	*	0.45
	17	45467059	45467118	HN-nov-miR-68		-
	1	148413987	148414052	HN-nov-miR-69		-
	11	65961437	65961499	HN-nov-miR-70	*	0.2
	4	7085387	7085451	HN-nov-miR-71	*	0.25
	10	103060056	103060120	HN-nov-miR-72		-
	4	188494541	188494601	HN-nov-miR-73	*	0.1
	19	17735971	17736049	HN-nov-miR-74	*	0.1
	11	65174898	65174955	HN-nov-miR-75	*	0.15
	9	127448505	127448568	HN-nov-miR-76	*	0.95
	20	41604082	41604153	HN-nov-miR-77	*	0.2
	9	88374272	88374336	HN-nov-miR-78	*	0.65
	7	148858367	148858431	HN-nov-miR-79	*	0.25
	3	156727739	156727806	HN-nov-miR-80		-
	1	182391714	182391791	HN-nov-miR-81	*	1
	8	103302878	103302943	HN-nov-miR-82	*	0.05
	7	2596179	2596243	HN-nov-miR-83		-
	15	56146134	56146196	HN-nov-miR-84	*	0.1
	20	42921505	42921567	HN-nov-miR-85		-
	1	92944785	92944884	HN-nov-miR-86		-
	11	17276490	17276544	HN-nov-miR-87	*	0.45
	11	117951206	117951268	HN-nov-miR-88	*	0.1
	21	32377261	32377325	HN-nov-miR-89	*	0.95
	11	1309817	1309880	HN-nov-miR-90	*	0.35
	1	113606004	113606067	HN-nov-miR-91		-
	12	46188369	46188434	HN-nov-miR-92	*	0.4
	4	119303798	119303862	HN-nov-miR-93		-
	2	69353462	69353514	HN-nov-miR-94		-
	1	148522613	148522671	HN-nov-miR-95	*	0.65
	12	122695924	122695986	HN-nov-miR-96	*	0.45
	6	158772366	158772435	HN-nov-miR-97	*	0.05
	1	1659589	1659648	HN-nov-miR-98		-
	1	207869109	207869164	HN-nov-miR-99	*	0.4
	12	93570989	93571046	HN-nov-miR-100	*	0.2
	19	53355441	53355494	HN-nov-miR-101		-
	1	43600468	43600529	HN-nov-miR-102	*	0.1
	1	226425440	226425504	HN-nov-miR-103		-
	11	69382653	69382741	HN-nov-miR-104	*	0.35
	X	116208610	116208679	HN-nov-miR-105	*	0.65
	12	64921183	64921252	HN-nov-miR-106		-
	12	49128435	49128494	HN-nov-miR-107	*	0.35
	3	156008814	156008879	HN-nov-miR-108	*	0.4
	19	45786398	45786458	HN-nov-miR-109	*	0.1
	X	155457915	155457978	HN-nov-miR-110	*	0.2
	12	63860916	63860983	HN-nov-miR-111		-
	12	88044147	88044218	HN-nov-miR-112		-
	3	184711971	184712051	HN-nov-miR-113	*	0.7
	11	1477616	1477672	HN-nov-miR-114	*	0.05
	12	102153382	102153442	HN-nov-miR-115		-
	21	32612312	32612373	HN-nov-miR-116	*	0.3
	4	139176871	139176936	HN-nov-miR-117	*	0.15
	16	3620401	3620503	HN-nov-miR-118	*	0.15
	1	111230293	111230345	HN-nov-miR-119		-
	2	17753270	17753331	HN-nov-miR-120	*	0.45
	19	11297864	11297939	HN-nov-miR-121		-
	2	69175501	69175567	HN-nov-miR-122	*	0.35
	1	22022046	22022112	HN-nov-miR-123		-
	11	93730516	93730578	HN-nov-miR-124	*	0.8
	12	28127350	28127399	HN-nov-miR-125	*	0.75
	13	19856728	19856790	HN-nov-miR-126		-
	11	66627123	66627187	HN-nov-miR-127	*	0.5
	15	43820939	43821005	HN-nov-miR-128		-
	2	151946371	151946435	HN-nov-miR-129		-
	X	154768529	154768589	HN-nov-miR-130	*	0.85
	4	84687746	84687806	HN-nov-miR-131	*	0.05
	20	38425272	38425333	HN-nov-miR-132	*	0.95
	2	218040992	218041045	HN-nov-miR-133	*	0.5
	5	157143425	157143485	HN-nov-miR-134	*	0.1
	1	149928394	149928450	HN-nov-miR-135	*	0.15
	14	105907193	105907263	HN-nov-miR-136	*	0.5
	15	89320315	89320377	HN-nov-miR-137	*	0.3
	4	78898876	78898944	HN-nov-miR-138		-
	3	52640716	52640780	HN-nov-miR-139	*	0.05
	20	6575592	6575669	HN-nov-miR-140		-
	17	28777821	28777886	HN-nov-miR-141	*	0.05
	8	15545840	15545899	HN-nov-miR-142	*	0.05
	2	69520113	69520175	HN-nov-miR-143	*	0.85
	6	159780320	159780381	HN-nov-miR-144	*	0.8
	15	66347279	66347345	HN-nov-miR-145	*	0.85
	1	27876157	27876211	HN-nov-miR-146	*	0.4
Legend:
	* % of samples (n=20) where sum raw read count >0

## Sheet: S6. Pathway Enrichment
	Table S6. List enriched pathways of the predicted gene targets for the 39 differentially expressed miRNAs
	Pathway Name	p-value	q-value (BH-method)	q-value (Bonferroni)
	Interleukin-11 Signaling	1.68592e-05	0.0745682	0.0745682
	Interleukin-7 Signaling	0.000143515	0.158692	0.634767
	EGF/EGFR Signaling	0.000214636	0.189867	0.949335
	PDGFR-beta signaling	8.76551e-05	0.193849	0.387699
	Signaling by NTRKs	0.000745932	0.412407	3.29926
	EPHB forward signaling	0.000659104	0.41646	2.91522
	Insulin signaling	0.00101158	0.447422	4.47422
	Leptin signaling	0.000937868	0.46091	4.14819
	EMT regulators	0.00116738	0.469393	5.16332
	Signaling events mediated by VEGFR1 and VEGFR2	0.0015072	0.555529	6.66635
	IL6-mediated signaling events	0.00266398	0.841627	11.7828
	PI3K/AKT activation	0.00333052	0.866523	14.7309
	Netrin-mediated signaling events	0.00317082	0.876534	14.0245
	Sorafenib pharmacodynamics	0.00301302	0.888439	13.3266
	ErbB4 signaling events	0.00266253	0.905875	11.7764
	ErbB1 downstream signaling	0.00434614	0.961149	19.223
	Tumor suppressor arf inhibits ribosomal biogenesis	0.00399582	0.981862	17.6735
	Endocytosis	0.00475604	1.00171	21.036
	Type II diabetes mellitus	0.0071751	1.3798	31.7355
	Kit receptor signaling	0.0081874	1.44851	36.2129
